# Supplementary material for: Prospective Proteomic Study Identifies Potential Circulating Protein Biomarkers for Colorectal Cancer Risk
Source: Cancers (Basel). 2022 Jul 3;14(13):3261. doi: 10.3390/cancers14133261 (PMC9265260; doi:10.3390/cancers14133261)
Supplement: Supplementary file 1 [file cancers-14-03261-s001.zip]

Archive with 1 entries (1 files):
- cancers-1763466-supplementary.pdf
